# Supplementary material for: Co-Morbidities of Irritable Bowel Syndrome in a Racially and Ethnically Diverse Population
Source: J Clin Med. 2024 Mar 4;13(5):1482. doi: 10.3390/jcm13051482 (PMC10934174; doi:10.3390/jcm13051482)
Supplement: Supplementary file 1 [file jcm-13-01482-s001.zip]

Archive with 1 entries (1 files):
- jcm-2800619-supplementary.pdf
